# Supplementary material for: As, Cr, Hg, Pb, and Cd Concentrations and Bioaccumulation in the Dugong Dugong dugon and Manatee Trichechus manatus: A Review of Body Burdens and Distribution
Source: Int J Environ Res Public Health. 2019 Jan 31;16(3):404. doi: 10.3390/ijerph16030404 (PMC6388294; doi:10.3390/ijerph16030404)
Supplement: Supplementary file 1 [file ijerph-16-00404-s001.zip]

Archive with 2 entries (2 files):
- ijerph-389570-suppl xml-1.docx
- ijerph-389570-suppl xml-1.pdf
